# Supplementary material for: Porous Fe3O4@BC Coupled with an Electric Field Facilitates Nitrogen Retention During Composting
Source: Nanomaterials (Basel). 2026 Jun 1;16(11):689. doi: 10.3390/nano16110689 (PMC13258605; doi:10.3390/nano16110689)
Supplement: Supplementary file 1 [file nanomaterials-16-00689-s001.zip]

Archive with 1 entries (1 files):
- nanomaterials-4279669-supplementary.pdf
